# Supplementary material for: Effect of an interactive mobile health support system and daily weight measurements for pediatric obesity treatment, a 1-year pragmatical clinical trial
Source: Int J Obes (Lond). 2022 May 31;46(8):1527–33. doi: 10.1038/s41366-022-01146-8 (PMC9314258; doi:10.1038/s41366-022-01146-8)
Supplement: Supplementary file 2 — Anonymized dataset [file 41366_2022_1146_MOESM2_ESM.xls]

## Sheet: Sheet1
Digital_support	Sex	Age_cat	BMI_BL	BMIz_BL	IOTF_BL	BMI_FU	Oneyear_BMIz	IOTF_FU	BMIz_change_1Y	BMIz_change_1Y_BOCF	BMIz_change_1Y_imp	BMIz_change_1Y_imp_worstcase	BMIz_change_1Y_imp_bestcase
0	female	Under 12	21.35	2.31	Obesity	23.5	2.49	Obesity	0.18	0.18	0.18	0.18	0.18
0	female	Under 12	22.26	2.68	Obesity	22.53	2.3	Obesity	-0.38	-0.38	-0.38	-0.38	-0.38
0	female	Under 12	23.22	3.4	Severe Obesity					9.54e-08	-0.350876	-0.357522	-0.357522
0	male	12+	36.37	3.14	Severe Obesity	37.78	3.22	Severe Obesity	0.08	0.08	0.08	0.08	0.08
0	male	Under 12	21.81	2.63	Obesity					1.14e-07	-0.0898087	-0.115168	-0.115168
0	female	Under 12	25.57	3.93	Severe Obesity	25.9162	3.5827	Obesity	-0.347305	-0.347305	-0.347305	-0.347305	-0.347305
0	female	Under 12	20.28	2.42	Obesity	21.43	2.48	Obesity	0.06	0.06	0.06	0.06	0.06
0	male	Under 12	26.74	3.27	Severe Obesity	29.27	3.44	Severe Obesity	0.17	0.17	0.17	0.17	0.17
0	female	Under 12	35.9	3.24	Severe Obesity					9.54e-09	-0.0524586	-0.0281227	-0.0281227
0	female	Under 12	22.59	2.76	Obesity	23.26	2.74	Obesity	-0.02	-0.02	-0.02	-0.02	-0.02
0	female	Under 12	22.37	2.71	Obesity					3.81e-08	-0.263849	-0.103162	-0.103162
0	male	Under 12	27.51	2.64	Obesity					1.05e-07	-0.103087	-0.0869852	-0.0869852
0	male	Under 12	24.07	2.98	Severe Obesity	24.35	2.88	Obesity	-0.1	-0.1	-0.1	-0.1	-0.1
0	female	Under 12	30.15	3.41	Severe Obesity	30.22	3.14	Obesity	-0.27	-0.27	-0.27	-0.27	-0.27
0	male	12+	30.49	2.55	Obesity	32.94	2.82	Obesity	0.27	0.27	0.27	0.27	0.27
0	male	Under 12	22.68	2.55	Obesity					-4.77e-08	-0.0875435	-0.092037	-0.092037
0	female	Under 12	31.28	3.52	Severe Obesity					-1.91e-08	-0.306959	-0.220521	-0.220521
0	male	Under 12	24.71	2.42	Obesity	27.0882	2.58901	Obesity	0.169007	0.169007	0.169007	0.169007	0.169007
0	male	Under 12	27.68	2.85	Obesity					-9.54e-08	-0.0888042	-0.103591	-0.103591
0	female	Under 12	29.95	2.89	Severe Obesity	32.26	2.95	Obesity	0.06	0.06	0.06	0.06	0.06
0	female	Under 12	32.28	3.77	Severe Obesity					-1.91e-08	-0.209652	-0.289656	-0.289656
0	male	Under 12	25.98	3.01	Severe Obesity					-9.54e-09	-0.0469035	-0.157153	-0.157153
0	female	12+	53.47	3.91	Severe Obesity					8.58e-08	-0.202096	0.218118	0.218118
0	male	Under 12	24.06	2.55	Obesity	24.95	2.46	Obesity	-0.09	-0.09	-0.09	-0.09	-0.09
0	male	Under 12	23.56	2.46	Obesity					3.81e-08	-0.10055	-0.0781502	-0.0781502
0	male	Under 12	26.99	2.66	Obesity					8.58e-08	-0.192531	-0.0922603	-0.0922603
0	male	Under 12	29.4	2.8	Obesity	30.82	2.84	Obesity	0.04	0.04	0.04	0.04	0.04
0	male	Under 12	22	2.53	Obesity	24.29	2.73	Obesity	0.2	0.2	0.2	0.2	0.2
0	male	Under 12	26.07	2.88	Obesity					1.14e-07	-0.235358	-0.135364	-0.135364
0	male	Under 12	27.46	3.52	Severe Obesity					-1.91e-08	-0.302373	-0.302895	-0.302895
0	female	Under 12	21.79	2.72	Obesity					2.86e-08	-0.279924	-0.110436	-0.110436
0	female	Under 12	21.05	2.66	Obesity	20.35	2.18	Not obesity	-0.48	-0.48	-0.48	-0.48	-0.48
0	male	12+	26.22	2.32	Obesity	23.06	1.59	Not obesity	-0.73	-0.73	-0.73	-0.73	-0.73
0	male	12+	37.55	3.26	Severe Obesity	29.22	2.25	Not obesity	-1.01	-1.01	-1.01	-1.01	-1.01
0	male	Under 12	22.45	2.5	Obesity	23.62	2.47	Obesity	-0.03	-0.03	-0.03	-0.03	-0.03
0	female	Under 12	27.13	2.57	Obesity	26.56	2.29	Obesity	-0.28	-0.28	-0.28	-0.28	-0.28
0	male	Under 12	28.08	2.8	Obesity	30.05	2.87	Obesity	0.07	0.07	0.07	0.07	0.07
0	male	Under 12	25.32	2.77	Obesity					-1.91e-08	-0.428287	-0.115469	-0.115469
0	male	Under 12	22.75	2.43	Obesity					6.68e-08	-0.0202921	-0.0710718	-0.0710718
0	male	Under 12	21.57	2.56	Obesity	21.54	2.28	Not obesity	-0.28	-0.28	-0.28	-0.28	-0.28
0	male	Under 12	25.84	2.6	Obesity	26.54	2.51	Obesity	-0.09	-0.09	-0.09	-0.09	-0.09
0	female	12+	30.4	2.46	Obesity	27.23	1.91	Not obesity	-0.55	-0.55	-0.55	-0.55	-0.55
0	male	Under 12	29	2.91	Obesity	29.4022	2.80085	Obesity	-0.109148	-0.109148	-0.109148	-0.109148	-0.109148
0	male	Under 12	21.99	2.39	Obesity	23.1423	2.37659	Obesity	-0.0134147	-0.0134147	-0.0134147	-0.0134147	-0.0134147
0	male	12+	37.45	3.28	Severe Obesity					-2.86e-08	-0.681435	0.0903279	0.0903279
0	male	Under 12	25.4	3.07	Severe Obesity	22.03	2.14	Not obesity	-0.93	-0.93	-0.93	-0.93	-0.93
0	female	Under 12	28.05	2.59	Obesity					-8.58e-08	-0.186047	-0.0560661	-0.0560661
0	male	12+	28.18	2.59	Obesity					-8.58e-08	-0.239	-0.082038	-0.082038
0	male	Under 12	35.96	3.42	Severe Obesity					7.63e-08	0.0712555	-0.0663871	-0.0663871
0	male	Under 12	23.74	2.91	Obesity	21.49	2.27	Not obesity	-0.64	-0.64	-0.64	-0.64	-0.64
0	female	12+	31.29	2.72	Obesity					2.86e-08	0.09	-0.034677	-0.034677
0	male	Under 12	22.5	2.65	Obesity					9.54e-08	-0.0909043	-0.113286	-0.113286
0	male	Under 12	30.38	2.91	Obesity	22.12	1.45	Not obesity	-1.46	-1.46	-1.46	-1.46	-1.46
0	female	12+	31.12	2.54	Obesity	33.04	2.7	Obesity	0.16	0.16	0.16	0.16	0.16
0	male	Under 12	25.68	3.26	Severe Obesity					-9.54e-09	-0.12907	-0.249825	-0.249825
0	female	Under 12	25.92	2.3	Obesity	25.09	1.97	Not obesity	-0.33	-0.33	-0.33	-0.33	-0.33
0	female	12+	29.15	2.48	Obesity	30.64	2.53	Obesity	0.05	0.05	0.05	0.05	0.05
0	male	12+	31.68	2.98	Severe Obesity	32.4	2.95	Severe Obesity	-0.03	-0.03	-0.03	-0.03	-0.03
0	male	Under 12	25.16	2.39	Obesity					1.05e-07	-0.0467853	-0.0838591	-0.0838591
0	male	Under 12	24.12	2.43	Obesity	24.1044	2.21129	Not obesity	-0.218713	-0.218713	-0.218713	-0.218713	-0.218713
0	male	12+	26.59	2.31	Obesity					-5.72e-08	-0.0501707	-0.109563	-0.109563
0	female	Under 12	23.47	2.35	Obesity					-9.54e-08	-0.2365	-0.0350977	-0.0350977
0	male	12+	27.15	2.39	Obesity					1.05e-07	-0.0425377	-0.100072	-0.100072
0	male	Under 12	30.01	2.87	Obesity	30.42	2.8	Obesity	-0.07	-0.07	-0.07	-0.07	-0.07
0	male	Under 12	21.51	3.3	Severe Obesity	21.92	3.34	Severe Obesity	0.04	0.04	0.04	0.04	0.04
0	male	Under 12	23.05	2.63	Obesity					1.14e-07	-0.233117	-0.105218	-0.105218
0	male	12+	27.37	2.49	Obesity	27.56	2.39	Obesity	-0.1	-0.1	-0.1	-0.1	-0.1
0	male	12+	31.04	2.81	Obesity					-5.72e-08	-0.0978716	-0.0515524	-0.0515524
0	female	Under 12	29.62	2.68	Obesity					6.68e-08	0.068	-0.051124	-0.051124
0	male	Under 12	19.85	2.6	Obesity					-9.54e-08	0.0367881	-0.117863	-0.117863
0	female	Under 12	25.9	2.2	Obesity					4.77e-08	-0.171	-0.0637807	-0.0637807
0	female	12+	29.64	2.32	Obesity					-6.68e-08	-0.125	-0.101587	-0.101587
0	female	Under 12	25.49	2.69	Obesity					5.72e-08	-0.061	-0.0738174	-0.0738174
0	female	12+	28.31	2.3	Obesity					-4.77e-08	-0.2035	-0.0846112	-0.0846112
0	male	Under 12	23.64	2.61	Obesity					-1.05e-07	-0.316448	-0.101207	-0.101207
0	male	Under 12	26.66	2.83	Obesity	25.81	2.49	Obesity	-0.34	-0.34	-0.34	-0.34	-0.34
0	male	12+	27.35	2.48	Obesity	28.74	2.55	Obesity	0.07	0.07	0.07	0.07	0.07
0	male	12+	28.12	2.31	Obesity	31.15	2.64	Obesity	0.33	0.33	0.33	0.33	0.33
0	male	12+	41.53	3.54	Severe Obesity					-3.81e-08	0.0901329	0.235683	0.235683
0	female	12+	27.38	2.32	Obesity	27.45	2.17	Not obesity	-0.15	-0.15	-0.15	-0.15	-0.15
0	female	Under 12	31.21	3.23	Severe Obesity					1.91e-08	-0.15391	-0.110316	-0.110316
0	male	Under 12	26.98	2.76	Obesity					-9.54e-09	-0.178041	-0.102866	-0.102866
0	male	12+	32.79	2.8	Obesity					-4.77e-08	-0.326392	0.00134416	0.00134416
0	female	12+	28.42	2.38	Obesity					1.14e-07	-0.184	-0.0693573	-0.0693573
0	female	Under 12	24.47	2.53	Obesity					-2.86e-08	-0.4345	-0.055912	-0.055912
0	male	Under 12	24.61	2.52	Obesity	25.15	2.39	Obesity	-0.13	-0.13	-0.13	-0.13	-0.13
0	female	12+	31.79	2.71	Obesity					3.81e-08	0.078	-0.0319152	-0.0319152
0	male	12+	27.64	2.34	Obesity	27.78	2.25	Not obesity	-0.09	-0.09	-0.09	-0.09	-0.09
0	male	Under 12	27.46	2.94	Severe Obesity	26.1	2.45	Obesity	-0.49	-0.49	-0.49	-0.49	-0.49
0	male	12+	28.62	2.53	Obesity	32.73	2.94	Severe Obesity	0.41	0.41	0.41	0.41	0.41
0	male	12+	35.45	3.12	Severe Obesity	38.49	3.33	Severe Obesity	0.21	0.21	0.21	0.21	0.21
0	male	12+	26.23	2.32	Obesity	28.01	2.45	Obesity	0.13	0.13	0.13	0.13	0.13
0	male	12+	55.22	4.12	Severe Obesity					-1.14e-07	-0.474613	0.413189	0.413189
0	male	12+	35.25	3.04	Severe Obesity					-3.81e-08	0.0509888	0.102549	0.102549
0	female	12+	28.11	2.2	Obesity					4.77e-08	-0.088	-0.10727	-0.10727
0	male	12+	38.34	3.31	Severe Obesity					-5.72e-08	-0.151124	0.206424	0.206424
0	male	12+	31.96	2.87	Obesity	35	3.09	Severe Obesity	0.22	0.22	0.22	0.22	0.22
0	male	12+	30.83	2.56	Obesity	29.75	2.34	Obesity	-0.22	-0.22	-0.22	-0.22	-0.22
0	male	12+	31.93	2.95	Severe Obesity	32.49	2.88	Obesity	-0.07	-0.07	-0.07	-0.07	-0.07
0	male	Under 12	20.66	2.98	Severe Obesity	23.15	3.54	Severe Obesity	0.56	0.56	0.56	0.56	0.56
0	male	Under 12	25.54	2.55	Obesity	26.18	2.46	Obesity	-0.09	-0.09	-0.09	-0.09	-0.09
0	male	12+	27.75	2.47	Obesity					2.86e-08	-0.164023	-0.0939214	-0.0939214
0	male	12+	29.65	2.4	Obesity					9.54e-08	-0.0307085	-0.127611	-0.127611
0	male	12+	30.67	2.69	Obesity	32.67	2.84	Obesity	0.15	0.15	0.15	0.15	0.15
0	male	12+	30.51	2.86	Obesity	30.66	2.77	Obesity	-0.09	-0.09	-0.09	-0.09	-0.09
0	female	12+	32.16	2.66	Obesity					8.58e-08	0.111	-0.0296132	-0.0296132
0	female	12+	29.51	2.26	Obesity	25.16	1.43	Not obesity	-0.83	-0.83	-0.83	-0.83	-0.83
0	female	Under 12	26.11	2.53	Obesity	30.6713	2.87616	Obesity	0.346156	0.346156	0.346156	0.346156	0.346156
0	male	12+	30.67	2.82	Obesity	32.1466	2.88566	Obesity	0.0656583	0.0656583	0.0656583	0.0656583	0.0656583
0	male	12+	34.8	3.03	Severe Obesity	36.39	3.12	Severe Obesity	0.09	0.09	0.09	0.09	0.09
0	male	12+	31.05	2.92	Obesity	31.89	2.9	Obesity	-0.02	-0.02	-0.02	-0.02	-0.02
0	female	12+	28.42	2.31	Obesity					-5.72e-08	0.1	-0.0854459	-0.0854459
0	male	12+	27.96	2.5	Obesity	28.14	2.41	Obesity	-0.09	-0.09	-0.09	-0.09	-0.09
0	male	12+	29.42	2.58	Obesity	32.7	2.87	Obesity	0.29	0.29	0.29	0.29	0.29
0	male	Under 12	25.36	2.64	Obesity					1.05e-07	-0.385378	-0.0964111	-0.0964111
0	male	12+	31.43	2.77	Obesity					-1.91e-08	-0.246454	-0.0413118	-0.0413118
0	male	12+	34.52	3.1	Severe Obesity	33.59	2.99	Severe Obesity	-0.11	-0.11	-0.11	-0.11	-0.11
0	male	12+	30.33	2.53	Obesity					-2.86e-08	-0.163358	-0.0861876	-0.0861876
0	male	12+	28.14	2.41	Obesity					8.58e-08	0.0182915	-0.106403	-0.106403
0	male	12+	34.55	3.14	Severe Obesity	30.08	2.57	Obesity	-0.57	-0.57	-0.57	-0.57	-0.57
0	male	12+	30.18	2.59	Obesity	34.7	3.02	Severe Obesity	0.43	0.43	0.43	0.43	0.43
0	female	12+	34.25	2.8	Obesity					-4.77e-08	-0.29	0.0227265	0.0227265
0	male	12+	27.39	2.31	Obesity	28.3	2.33	Obesity	0.02	0.02	0.02	0.02	0.02
0	female	12+	30.66	2.49	Obesity	30.64	2.41	Obesity	-0.08	-0.08	-0.08	-0.08	-0.08
0	female	12+	28.41	2.31	Obesity	30.05	2.41	Obesity	0.1	0.1	0.1	0.1	0.1
0	male	Under 12	26.77	2.85	Obesity	27.56	2.73	Obesity	-0.12	-0.12	-0.12	-0.12	-0.12
0	male	12+	34.55	2.97	Severe Obesity					2.86e-08	-0.0935112	0.0749412	0.0749412
0	male	12+	29.24	2.61	Obesity					-1.05e-07	-0.51	-0.0752057	-0.0752057
0	male	Under 12	20.05	2.69	Obesity	20.446	2.67825	Obesity	-0.0117461	-0.0117461	-0.0117461	-0.0117461	-0.0117461
0	male	12+	38.43	3.32	Severe Obesity					-6.68e-08	-0.0936245	0.173884	0.173884
0	male	12+	27.96	2.39	Obesity	29.72	2.53	Obesity	0.14	0.14	0.14	0.14	0.14
0	male	Under 12	23.11	3.98	Severe Obesity	20.8329	3.05258	Severe Obesity	-0.927422	-0.927422	-0.927422	-0.927422	-0.927422
0	male	12+	28.38	2.56	Obesity					-5.72e-08	0.0238771	-0.083514	-0.083514
0	male	12+	31.64	2.83	Obesity					-7.63e-08	-0.103307	-0.033366	-0.033366
0	female	12+	30.09	2.59	Obesity					-8.58e-08	0.032	-0.0488761	-0.0488761
0	female	12+	30.04	2.52	Obesity	30.1205	2.42151	Obesity	-0.0984885	-0.0984885	-0.0984885	-0.0984885	-0.0984885
0	female	12+	34.22	2.79	Obesity	30.34	2.31	Obesity	-0.48	-0.48	-0.48	-0.48	-0.48
0	female	12+	39.19	3.28	Severe Obesity					-2.86e-08	0.0159043	0.0684199	0.0684199
0	male	12+	31.6	2.83	Obesity	31.66	2.73	Obesity	-0.1	-0.1	-0.1	-0.1	-0.1
0	male	12+	30.41	2.7	Obesity	33.52	2.95	Severe Obesity	0.25	0.25	0.25	0.25	0.25
0	female	12+	34.28	2.78	Obesity					-2.86e-08	-0.2925	0.0358936	0.0358936
0	female	12+	37.98	3.13	Severe Obesity	38.78	3.19	Obesity	0.06	0.06	0.06	0.06	0.06
0	male	12+	35.67	3.11	Severe Obesity					-1.05e-07	0.09281	0.0971576	0.0971576
0	male	12+	29.76	2.58	Obesity					-7.63e-08	0.1505	-0.0766245	-0.0766245
0	male	Under 12	25.33	2.64	Obesity	23.9922	2.19096	Not obesity	-0.449043	-0.449043	-0.449043	-0.449043	-0.449043
0	male	Under 12	25.58	2.95	Severe Obesity	26.27	2.78	Obesity	-0.17	-0.17	-0.17	-0.17	-0.17
0	male	12+	29.52	2.55	Obesity					-4.77e-08	-0.0188372	-0.082253	-0.082253
0	male	12+	27.39	2.36	Obesity	24.64	1.77	Not obesity	-0.59	-0.59	-0.59	-0.59	-0.59
0	male	12+	30.41	2.61	Obesity	23.12	1.19	Not obesity	-1.42	-1.42	-1.42	-1.42	-1.42
0	female	Under 12	20.64	2.65	Obesity					9.54e-08	-0.315926	-0.0984949	-0.0984949
0	female	Under 12	25.82	2.74	Obesity					9.54e-09	-0.0335	-0.0842936	-0.0842936
0	female	12+	41.87	3.4	Severe Obesity	47.88	3.73	Obesity	0.33	0.33	0.33	0.33	0.33
0	male	Under 12	25.24	2.4	Obesity	26.52	2.43	Obesity	0.03	0.03	0.03	0.03	0.03
0	male	Under 12	26.1	3.18	Severe Obesity					6.68e-08	-0.14307	-0.200505	-0.200505
0	male	12+	29.72	2.57	Obesity					-6.68e-08	-0.20055	-0.0782667	-0.0782667
0	male	Under 12	23.02	2.35	Obesity					-9.54e-08	0.192268	-0.0655793	-0.0655793
0	female	12+	33.24	2.77	Obesity	38.79	3.2	Obesity	0.43	0.43	0.43	0.43	0.43
0	male	Under 12	24.6	2.93	Obesity	26.1	2.89	Obesity	-0.04	-0.04	-0.04	-0.04	-0.04
0	female	12+	34.59	2.9	Severe Obesity	37.36	3.09	Obesity	0.19	0.19	0.19	0.19	0.19
0	male	12+	31.31	2.8	Obesity					-4.77e-08	-0.101043	-0.0369044	-0.0369044
0	male	Under 12	26.6	2.71	Obesity	24.66	2.22	Not obesity	-0.49	-0.49	-0.49	-0.49	-0.49
0	female	Under 12	22.27	2.24	Obesity					9.54e-09	-0.282	-0.0073986	-0.0073986
0	male	Under 12	26.85	3.14	Severe Obesity					1.05e-07	-0.00319	-0.183154	-0.183154
0	male	Under 12	28.95	3	Severe Obesity					0	-0.152	-0.115799	-0.115799
0	male	12+	30.08	2.81	Obesity	28.93	2.57	Obesity	-0.24	-0.24	-0.24	-0.24	-0.24
0	male	12+	27.37	2.36	Obesity					-1.05e-07	-0.495	-0.110931	-0.110931
0	female	12+	36.98	3.08	Severe Obesity					-7.63e-08	0.0582485	0.0803711	0.0803711
0	male	12+	32.1	3.02	Severe Obesity	32.4	2.95	Severe Obesity	-0.07	-0.07	-0.07	-0.07	-0.07
0	male	Under 12	29.61	3.79	Severe Obesity	30.07	3.52	Severe Obesity	-0.27	-0.27	-0.27	-0.27	-0.27
0	female	12+	31.57	2.45	Obesity					4.77e-08	0.0749589	-0.0855364	-0.0855364
0	female	Under 12	24.91	2.24	Obesity	24.84	2.02	Not obesity	-0.22	-0.22	-0.22	-0.22	-0.22
0	male	Under 12	23.42	2.57	Obesity	24.59	2.52	Obesity	-0.05	-0.05	-0.05	-0.05	-0.05
0	male	Under 12	35.59	3.47	Severe Obesity	38.7061	3.53266	Severe Obesity	0.0626583	0.0626583	0.0626583	0.0626583	0.0626583
0	male	12+	28.44	2.51	Obesity	30.6462	2.68425	Obesity	0.174248	0.174248	0.174248	0.174248	0.174248
0	male	12+	29.66	2.66	Obesity					8.58e-08	-0.292952	-0.0709631	-0.0709631
0	female	12+	35.54	3.01	Severe Obesity	33.05	2.72	Obesity	-0.29	-0.29	-0.29	-0.29	-0.29
0	male	12+	28.42	2.56	Obesity	28.41	2.45	Obesity	-0.11	-0.11	-0.11	-0.11	-0.11
0	male	Under 12	25.63	3.1	Severe Obesity	25.6837	2.82489	Obesity	-0.275112	-0.275112	-0.275112	-0.275112	-0.275112
0	female	12+	38.43	3.17	Severe Obesity					7.63e-08	0.135539	0.164262	0.164262
0	female	Under 12	20.69	2.42	Obesity	18.43	1.42	Not obesity	-1	-1	-1	-1	-1
0	male	Under 12	35.89	3.36	Severe Obesity					-1.05e-07	-0.714867	-0.0552651	-0.0552651
0	female	12+	40.92	3.34	Severe Obesity					-8.58e-08	0.295269	0.196802	0.196802
0	male	Under 12	21.26	2.34	Obesity					-8.58e-08	0.0832682	-0.0454801	-0.0454801
0	male	Under 12	26.37	2.49	Obesity					9.54e-09	-0.0923713	-0.0875919	-0.0875919
0	male	12+	27.41	2.31	Obesity	28.21	2.32	Obesity	0.01	0.01	0.01	0.01	0.01
0	female	Under 12	26.41	2.27	Obesity	26.69	2.14	Not obesity	-0.13	-0.13	-0.13	-0.13	-0.13
0	female	Under 12	23.47	2.79	Obesity					-3.81e-08	-0.117424	-0.116687	-0.116687
0	male	12+	27.97	2.57	Obesity					-6.68e-08	-0.343	-0.084251	-0.084251
0	male	12+	34.14	3.1	Severe Obesity					-9.54e-08	-0.0895	-0.00866733	-0.00866733
0	male	Under 12	24.88	2.45	Obesity					4.77e-08	-0.120542	-0.0824141	-0.0824141
0	male	Under 12	24.37	2.89	Obesity					1.05e-07	-0.431987	-0.156913	-0.156913
0	female	Under 12	25.17	3.85	Severe Obesity	24.51	3.33	Obesity	-0.52	-0.52	-0.52	-0.52	-0.52
0	female	Under 12	22.21	2.23	Obesity					1.91e-08	-0.3125	-0.00900934	-0.00900934
0	male	Under 12	24.86	2.34	Obesity	23.15	1.85	Not obesity	-0.49	-0.49	-0.49	-0.49	-0.49
0	male	Under 12	31.16	3.05	Severe Obesity	32.79	3.08	Severe Obesity	0.03	0.03	0.03	0.03	0.03
0	female	12+	36.61	3.02	Severe Obesity					-1.91e-08	0.131966	0.111752	0.111752
0	female	Under 12	20.24	2.28	Obesity	19.19	1.69	Not obesity	-0.59	-0.59	-0.59	-0.59	-0.59
0	male	Under 12	24.54	3.07	Severe Obesity					-6.68e-08	-0.671	-0.199557	-0.199557
0	male	12+	33.43	3.13	Severe Obesity	32.56	2.97	Severe Obesity	-0.16	-0.16	-0.16	-0.16	-0.16
0	female	Under 12	21.66	2.39	Obesity					1.05e-07	-0.172	-0.0254756	-0.0254756
0	male	Under 12	27.48	3.08	Severe Obesity					-7.63e-08	-0.254778	-0.164375	-0.164375
0	male	12+	46.85	3.83	Severe Obesity					-7.63e-08	-0.207242	0.430262	0.430262
0	female	12+	34.29	2.8	Obesity					-4.77e-08	-0.013	0.038455	0.038455
0	female	12+	37.49	3.09	Severe Obesity	40.56	3.31	Obesity	0.22	0.22	0.22	0.22	0.22
0	male	Under 12	24.99	3	Severe Obesity					0	-0.114372	-0.175507	-0.175507
0	male	Under 12	25.25	2.41	Obesity	26.11	2.37	Obesity	-0.04	-0.04	-0.04	-0.04	-0.04
0	female	12+	35.88	2.93	Severe Obesity					6.68e-08	0.213914	0.106301	0.106301
0	female	12+	33.52	2.7	Obesity	36.64	3	Obesity	0.3	0.3	0.3	0.3	0.3
0	female	12+	42.09	3.42	Severe Obesity					7.63e-08	0.302635	0.180751	0.180751
0	male	Under 12	28.5	2.85	Obesity					-9.54e-08	-0.120304	-0.0955583	-0.0955583
0	male	Under 12	23.04	2.49	Obesity	22.22	2.05	Not obesity	-0.44	-0.44	-0.44	-0.44	-0.44
0	male	Under 12	27.96	2.7	Obesity					4.77e-08	-0.0279916	-0.0857036	-0.0857036
0	female	12+	35.14	2.89	Severe Obesity					1.05e-07	0.304135	0.0541624	0.0541624
0	female	Under 12	26.14	2.23	Obesity	26.61	2.13	Not obesity	-0.1	-0.1	-0.1	-0.1	-0.1
0	female	Under 12	23.41	2.48	Obesity	24.62	2.3	Obesity	-0.18	-0.18	-0.18	-0.18	-0.18
0	male	Under 12	32.16	3.14	Severe Obesity	33.97	3.22	Severe Obesity	0.08	0.08	0.08	0.08	0.08
0	male	Under 12	24.24	2.59	Obesity					-8.58e-08	-0.205	-0.0944229	-0.0944229
0	male	Under 12	24.98	2.71	Obesity	26.33	2.67	Obesity	-0.04	-0.04	-0.04	-0.04	-0.04
0	male	Under 12	24.01	2.68	Obesity	26.88	2.86	Obesity	0.18	0.18	0.18	0.18	0.18
0	male	Under 12	27.24	2.79	Obesity	30.54	2.99	Severe Obesity	0.2	0.2	0.2	0.2	0.2
0	male	Under 12	24.64	2.41	Obesity					8.58e-08	-0.0226716	-0.0822302	-0.0822302
0	female	Under 12	24.14	3.26	Severe Obesity					-9.54e-09	-0.4015	-0.255934	-0.255934
0	female	12+	27.76	2.22	Obesity					2.86e-08	-0.06	-0.0994963	-0.0994963
0	male	Under 12	23.64	2.35	Obesity	25.7883	2.59024	Obesity	0.240238	0.240238	0.240238	0.240238	0.240238
0	female	Under 12	21.08	2.38	Obesity					1.14e-07	-0.1425	-0.0186836	-0.0186836
0	male	12+	32.62	2.9	Obesity					9.54e-08	-0.412785	-0.0150827	-0.0150827
0	male	Under 12	27.54	2.65	Obesity	24.88	2.1	Not obesity	-0.55	-0.55	-0.55	-0.55	-0.55
0	male	Under 12	27.82	2.87	Obesity					-1.14e-07	-0.476	-0.111558	-0.111558
0	female	12+	29.42	2.38	Obesity					1.14e-07	-0.0205	-0.0827428	-0.0827428
0	male	Under 12	26.23	3.35	Severe Obesity					-9.54e-08	-0.354631	-0.256318	-0.256318
0	female	Under 12	28.44	2.95	Severe Obesity	30.8	2.98	Obesity	0.03	0.03	0.03	0.03	0.03
0	male	Under 12	23.74	3.91	Severe Obesity					8.58e-08	-0.61726	-0.641491	-0.641491
0	male	Under 12	27.83	2.87	Obesity	24.91	2.26	Not obesity	-0.61	-0.61	-0.61	-0.61	-0.61
0	male	Under 12	21.77	3.44	Severe Obesity					5.72e-08	-0.324025	-0.503953	-0.503953
0	female	Under 12	22.21	2.23	Obesity					1.91e-08	-0.3125	-0.00842856	-0.00842856
0	male	12+	27.37	2.42	Obesity	26.9111	2.23382	Not obesity	-0.186176	-0.186176	-0.186176	-0.186176	-0.186176
0	male	12+	29.27	2.52	Obesity	23.27	1.31	Not obesity	-1.21	-1.21	-1.21	-1.21	-1.21
0	female	Under 12	27.47	2.97	Severe Obesity					2.86e-08	0.011	-0.116146	-0.116146
0	female	Under 12	27.68	2.45	Obesity	29.98	2.58	Obesity	0.13	0.13	0.13	0.13	0.13
0	male	Under 12	40.54	3.95	Severe Obesity	40.66	3.75	Severe Obesity	-0.2	-0.2	-0.2	-0.2	-0.2
0	male	12+	39.78	3.49	Severe Obesity	41.96	3.57	Severe Obesity	0.08	0.08	0.08	0.08	0.08
0	male	Under 12	23.68	2.62	Obesity					-1.14e-07	-0.40542	-0.10269	-0.10269
0	male	Under 12	25.01	2.47	Obesity	28.17	2.73	Obesity	0.26	0.26	0.26	0.26	0.26
0	male	12+	28.82	2.41	Obesity					8.58e-08	-0.117106	-0.114004	-0.114004
0	female	Under 12	26.2	2.94	Severe Obesity	25.12	2.5	Obesity	-0.44	-0.44	-0.44	-0.44	-0.44
0	female	Under 12	24.12	3.62	Severe Obesity	23.19	3.06	Obesity	-0.56	-0.56	-0.56	-0.56	-0.56
0	male	Under 12	24.56	2.29	Obesity	27.43	2.63	Obesity	0.34	0.34	0.34	0.34	0.34
0	male	Under 12	20.9	3.08	Severe Obesity					-7.63e-08	-0.262127	-0.339402	-0.339402
0	male	Under 12	22.79	2.57	Obesity	21.94	2.12	Not obesity	-0.45	-0.45	-0.45	-0.45	-0.45
0	male	12+	34.11	2.92	Obesity	30.48	2.4	Obesity	-0.52	-0.52	-0.52	-0.52	-0.52
0	female	Under 12	21.19	2.41	Obesity					8.58e-08	-0.578	-0.0266127	-0.0266127
0	female	12+	29	2.27	Obesity					-1.91e-08	-0.527	-0.104208	-0.104208
0	male	Under 12	25.63	2.68	Obesity					6.68e-08	0.143597	-0.102742	-0.102742
0	female	12+	38.62	3.18	Severe Obesity					6.68e-08	0.161809	0.187316	0.187316
0	male	12+	31.64	2.83	Obesity					-7.63e-08	-0.1955	-0.0373326	-0.0373326
0	male	Under 12	24.77	2.33	Obesity					-7.63e-08	-0.0507969	-0.0850545	-0.0850545
0	male	12+	27.57	2.51	Obesity	28.72	2.49	Obesity	-0.02	-0.02	-0.02	-0.02	-0.02
0	male	12+	34.89	3.24	Severe Obesity	35.7048	3.2262	Severe Obesity	-0.0137999	-0.0137999	-0.0137999	-0.0137999	-0.0137999
0	male	12+	32.03	2.84	Obesity	33.5725	2.93193	Severe Obesity	0.0919299	0.0919299	0.0919299	0.0919299	0.0919299
0	male	Under 12	24.27	2.46	Obesity	23.84	2.07	Not obesity	-0.39	-0.39	-0.39	-0.39	-0.39
0	female	12+	34.43	2.86	Severe Obesity	36.31	3	Obesity	0.14	0.14	0.14	0.14	0.14
0	female	12+	36.43	3.08	Severe Obesity	37.1717	3.11083	Obesity	0.0308283	0.0308283	0.0308283	0.0308283	0.0308283
0	male	Under 12	26.96	2.76	Obesity	26.8894	2.56194	Obesity	-0.198062	-0.198062	-0.198062	-0.198062	-0.198062
0	female	Under 12	26.1	2.42	Obesity	27.17	2.38	Obesity	-0.04	-0.04	-0.04	-0.04	-0.04
0	male	Under 12	27.52	3.38	Severe Obesity					1.14e-07	-0.34783	-0.251882	-0.251882
0	female	Under 12	30.64	3.06	Severe Obesity	35.53	3.21	Obesity	0.15	0.15	0.15	0.15	0.15
0	male	12+	27.6	2.45	Obesity	28.64	2.54	Obesity	0.09	0.09	0.09	0.09	0.09
0	male	Under 12	27.41	2.63	Obesity					1.14e-07	-0.263357	-0.0878221	-0.0878221
0	male	Under 12	25.4	2.53	Obesity	25.72	2.39	Obesity	-0.14	-0.14	-0.14	-0.14	-0.14
0	male	12+	27.69	2.53	Obesity	27.43	2.37	Obesity	-0.16	-0.16	-0.16	-0.16	-0.16
0	male	12+	31.64	2.83	Obesity	30.9	2.67	Obesity	-0.16	-0.16	-0.16	-0.16	-0.16
0	female	Under 12	24.49	2.53	Obesity	23.15	2.04	Not obesity	-0.49	-0.49	-0.49	-0.49	-0.49
0	male	12+	36.42	3.15	Severe Obesity					9.54e-08	0.02798	0.14931	0.14931
0	male	Under 12	26.14	2.46	Obesity					3.81e-08	-0.105171	-0.0874283	-0.0874283
0	male	12+	27.57	2.45	Obesity	26.89	2.29	Obesity	-0.16	-0.16	-0.16	-0.16	-0.16
0	male	Under 12	25.56	2.81	Obesity	25.69	2.58	Obesity	-0.23	-0.23	-0.23	-0.23	-0.23
0	male	Under 12	26.29	2.56	Obesity					-5.72e-08	-0.2335	-0.0880607	-0.0880607
0	male	Under 12	20.34	2.82	Obesity	19.94	2.48	Obesity	-0.34	-0.34	-0.34	-0.34	-0.34
0	male	Under 12	25.75	2.84	Obesity	26.07	2.75	Obesity	-0.09	-0.09	-0.09	-0.09	-0.09
0	male	12+	27.93	2.44	Obesity					5.72e-08	-0.0555653	-0.0981969	-0.0981969
0	male	12+	27.39	2.36	Obesity					-1.05e-07	-0.495	-0.111039	-0.111039
0	male	12+	32.31	2.83	Obesity	30.7731	2.58913	Obesity	-0.240871	-0.240871	-0.240871	-0.240871	-0.240871
0	male	12+	31.93	3	Severe Obesity	30.12	2.71	Obesity	-0.29	-0.29	-0.29	-0.29	-0.29
0	female	Under 12	22.38	2.27	Obesity					-1.91e-08	-0.2	-0.0181329	-0.0181329
0	male	Under 12	21.35	2.37	Obesity	23.18	2.38	Obesity	0.01	0.01	0.01	0.01	0.01
0	female	12+	33.79	2.8	Obesity					-4.77e-08	0.11	0.00967927	0.00967927
0	male	12+	29.65	2.77	Obesity					-1.91e-08	-0.307338	-0.073298	-0.073298
0	male	12+	30.94	2.58	Obesity	28.72	2.17	Not obesity	-0.41	-0.41	-0.41	-0.41	-0.41
0	male	12+	28.2	2.53	Obesity	27.2	2.28	Not obesity	-0.25	-0.25	-0.25	-0.25	-0.25
0	female	Under 12	25.69	2.36	Obesity					-1.05e-07	-0.218	-0.0539692	-0.0539692
0	male	Under 12	28.5	2.77	Obesity	23.72	1.88	Not obesity	-0.89	-0.89	-0.89	-0.89	-0.89
0	female	Under 12	23.96	2.44	Obesity					5.72e-08	-0.0805	-0.0441062	-0.0441062
0	male	12+	33.66	2.92	Obesity	33.54	2.86	Obesity	-0.06	-0.06	-0.06	-0.06	-0.06
0	male	Under 12	29.46	3.46	Severe Obesity					3.81e-08	-0.37624	-0.224621	-0.224621
0	female	12+	30.79	2.6	Obesity	33.32	2.75	Obesity	0.15	0.15	0.15	0.15	0.15
0	female	Under 12	28.22	2.81	Obesity	31.29	2.94	Obesity	0.13	0.13	0.13	0.13	0.13
0	male	12+	33.2	2.89	Obesity	30.2967	2.49257	Obesity	-0.397433	-0.397433	-0.397433	-0.397433	-0.397433
0	male	Under 12	30.09	2.94	Severe Obesity	29.46	2.75	Obesity	-0.19	-0.19	-0.19	-0.19	-0.19
0	male	Under 12	23.73	3.07	Severe Obesity					-6.68e-08	-0.376659	-0.227965	-0.227965
0	male	Under 12	24.06	2.31	Obesity	26.65	2.61	Obesity	0.3	0.3	0.3	0.3	0.3
0	female	Under 12	23.36	3.09	Severe Obesity					-8.58e-08	-0.273	-0.210228	-0.210228
0	female	12+	34.56	3.08	Severe Obesity	40.14	3.36	Obesity	0.28	0.28	0.28	0.28	0.28
0	male	12+	30.97	2.55	Obesity	29.78	2.3	Obesity	-0.25	-0.25	-0.25	-0.25	-0.25
0	male	Under 12	24.32	2.74	Obesity	25.8858	2.72273	Obesity	-0.0172711	-0.0172711	-0.0172711	-0.0172711	-0.0172711
0	male	12+	29.08	2.44	Obesity					5.72e-08	-0.0755881	-0.106886	-0.106886
0	male	Under 12	24.3	2.73	Obesity	24.34	2.47	Obesity	-0.26	-0.26	-0.26	-0.26	-0.26
0	male	12+	28.58	2.64	Obesity	29.17	2.6	Obesity	-0.04	-0.04	-0.04	-0.04	-0.04
0	male	Under 12	26.71	2.54	Obesity	27.15	2.46	Obesity	-0.08	-0.08	-0.08	-0.08	-0.08
0	male	12+	32.64	2.9	Obesity					9.54e-08	-0.332188	-0.011666	-0.011666
0	male	Under 12	26.67	2.62	Obesity					-1.14e-07	-0.3685	-0.0889915	-0.0889915
0	male	Under 12	25.56	2.29	Obesity	23.99	1.86	Not obesity	-0.43	-0.43	-0.43	-0.43	-0.43
0	male	Under 12	25.94	2.35	Obesity	27.18	2.4	Obesity	0.05	0.05	0.05	0.05	0.05
0	male	Under 12	23.66	2.9	Obesity	22.49	2.37	Obesity	-0.53	-0.53	-0.53	-0.53	-0.53
0	female	Under 12	21.93	2.45	Obesity	22.74	2.34	Obesity	-0.11	-0.11	-0.11	-0.11	-0.11
0	male	Under 12	26.26	3.35	Severe Obesity					-9.54e-08	-0.354631	-0.256318	-0.256318
0	female	Under 12	25.75	3.19	Severe Obesity	26.4	2.82	Obesity	-0.37	-0.37	-0.37	-0.37	-0.37
0	male	Under 12	27.04	3.02	Severe Obesity	30.43	3.15	Severe Obesity	0.13	0.13	0.13	0.13	0.13
0	male	12+	38.9	3.36	Severe Obesity					-1.05e-07	0.109312	0.179423	0.179423
0	male	Under 12	23.47	2.72	Obesity	25.15	2.74	Obesity	0.02	0.02	0.02	0.02	0.02
0	female	Under 12	29.95	2.72	Obesity	31.45	2.73	Obesity	0.01	0.01	0.01	0.01	0.01
0	female	Under 12	22.72	3.27	Severe Obesity					-1.91e-08	-0.33	-0.325696	-0.325696
1	male	Under 12	24.8952	2.55008	Obesity	19.1729	1.00955	Not obesity	-1.54053	-1.54053	-1.54053	-1.54053	-1.54053
1	male	Under 12	35.9625	3.42282	Severe Obesity	35.1768	3.26489	Severe Obesity	-0.157932	-0.157932	-0.157932	-0.157932	-0.157932
1	male	Under 12	31.4222	3.14071	Severe Obesity	31.4873	3.01364	Severe Obesity	-0.127069	-0.127069	-0.127069	-0.127069	-0.127069
1	male	Under 12	27.03	2.50636	Obesity					-3.93e-08	-0.455619	-0.0882702	-0.166985
1	male	12+	28.1606	2.47216	Obesity					-1.09e-07	-0.517449	-0.0954276	-0.122435
1	male	Under 12	23.8642	2.51681	Obesity	24.0763	2.35156	Obesity	-0.165259	-0.165259	-0.165259	-0.165259	-0.165259
1	male	Under 12	29.6424	2.89573	Obesity	29.7261	2.7758	Obesity	-0.119932	-0.119932	-0.119932	-0.119932	-0.119932
1	female	12+	38.4244	3.2263	Severe Obesity					8.82e-08	-0.000848884	0.0738998	-0.0407082
1	female	12+	35.2929	2.88704	Severe Obesity	36.3844	2.97159	Obesity	0.0845576	0.0845576	0.0845576	0.0845576	0.0845576
1	female	Under 12	28.7461	4.23637	Severe Obesity					-1.48e-07	-1.71633	-0.583365	-0.136346
1	female	12+	28.8872	2.25847	Obesity	29.3453	2.24008	Obesity	-0.0183937	-0.0183937	-0.0183937	-0.0183937	-0.0183937
1	female	Under 12	28.4694	2.83477	Severe Obesity	29.1002	2.70943	Obesity	-0.125346	-0.125346	-0.125346	-0.125346	-0.125346
1	male	12+	35.3903	3.05034	Severe Obesity					-6.61e-08	-0.199245	0.103132	-0.0513538
1	male	12+	33.0752	2.7797	Obesity	26.1284	1.5728	Not obesity	-1.2069	-1.2069	-1.2069	-1.2069	-1.2069
1	male	12+	32.1046	2.69444	Obesity					-1.89e-08	-0.366476	-0.0239988	-0.0312007
1	male	Under 12	26.7532	2.46759	Obesity	26.1717	2.2442	Not obesity	-0.223391	-0.223391	-0.223391	-0.223391	-0.223391
1	male	12+	29.0352	2.47926	Obesity	28.3699	2.29487	Obesity	-0.18439	-0.18439	-0.18439	-0.18439	-0.18439
1	male	Under 12	28.4834	3.20029	Severe Obesity	29.8692	3.09624	Severe Obesity	-0.104043	-0.104043	-0.104043	-0.104043	-0.104043
1	male	12+	29.2982	2.72766	Obesity					4.07e-08	-0.101605	-0.0739848	-0.158781
1	male	12+	32.0794	2.84119	Obesity	31.1928	2.67317	Obesity	-0.168023	-0.168023	-0.168023	-0.168023	-0.168023
1	female	12+	33.3984	2.97819	Severe Obesity					-2.35e-08	-0.756902	-0.0188396	-0.0754495
1	male	12+	30.4053	2.79573	Obesity	28.7577	2.49771	Obesity	-0.298024	-0.298024	-0.298024	-0.298024	-0.298024
1	male	12+	42.5006	3.5871	Severe Obesity	41.9574	3.52002	Severe Obesity	-0.0670827	-0.0670827	-0.0670827	-0.0670827	-0.0670827
1	female	Under 12	27.5196	3.11697	Severe Obesity	29.2835	3.04187	Obesity	-0.075093	-0.075093	-0.075093	-0.075093	-0.075093
1	male	Under 12	31.0094	3.20735	Severe Obesity					-5.76e-09	-0.124937	-0.133187	-0.200096
1	male	Under 12	28.7596	2.72721	Obesity	30.663	2.82276	Obesity	0.0955583	0.0955583	0.0955583	0.0955583	0.0955583
1	male	12+	34.3814	3.12368	Severe Obesity	34.7902	3.09435	Severe Obesity	-0.0293317	-0.0293317	-0.0293317	-0.0293317	-0.0293317
1	male	Under 12	24.1546	2.70837	Obesity					7.36e-08	-0.462505	-0.115746	-0.249957
1	male	Under 12	25.8355	2.71522	Obesity	24.5179	2.28093	Not obesity	-0.434291	-0.434291	-0.434291	-0.434291	-0.434291
1	male	12+	31.6189	2.87416	Obesity					6.95e-08	-0.339284	-0.0365798	-0.127398
1	male	12+	29.1407	2.65212	Obesity	30.5095	2.71163	Obesity	0.0595152	0.0595152	0.0595152	0.0595152	0.0595152
1	female	12+	34.4132	2.80888	Obesity					1.05e-07	-0.339713	0.0351177	0.0182661
1	female	Under 12	19.9672	2.19322	Obesity	22.5488	2.59033	Obesity	0.39711	0.39711	0.39711	0.39711	0.39711
1	male	12+	32.0556	2.91724	Obesity					5.75e-08	-0.161566	-0.0349152	-0.132139
1	male	Under 12	30.8007	3.09119	Severe Obesity	30.1915	2.88566	Obesity	-0.205529	-0.205529	-0.205529	-0.205529	-0.205529
1	male	Under 12	24.5949	2.92868	Obesity	24.0268	2.54657	Obesity	-0.382113	-0.382113	-0.382113	-0.382113	-0.382113
1	male	Under 12	28.4184	3.05671	Severe Obesity	28.5091	2.84946	Obesity	-0.207245	-0.207245	-0.207245	-0.207245	-0.207245
1	female	Under 12	21.9865	2.77061	Obesity	17.7972	1.17779	Not obesity	-1.59282	-1.59282	-1.59282	-1.59282	-1.59282
1	male	12+	30.7741	2.68989	Obesity					7.16e-08	-0.235909	-0.0558893	-0.10709
1	male	Under 12	23.5824	3.66025	Severe Obesity					-1.01e-07	-0.250807	-0.49689	-0.263802
1	male	Under 12	26.9357	2.49327	Obesity	27.2482	2.37442	Obesity	-0.118841	-0.118841	-0.118841	-0.118841	-0.118841
1	male	12+	30.321	2.60407	Obesity					2.83e-08	-0.120573	-0.0689809	-0.0873546
1	female	Under 12	22.7387	2.63519	Obesity	22.3478	2.26001	Obesity	-0.375181	-0.375181	-0.375181	-0.375181	-0.375181
1	female	12+	32.3309	2.70068	Obesity	28.6987	2.00825	Not obesity	-0.692432	-0.692432	-0.692432	-0.692432	-0.692432
1	male	Under 12	26.6188	2.52425	Obesity					9.36e-08	-0.360968	-0.0872621	-0.189427
1	male	Under 12	28.0167	3.14454	Severe Obesity					8.17e-08	-0.352511	-0.170407	-0.224591
1	male	12+	26.4108	2.34796	Obesity					1.1e-07	0.0616817	-0.102003	-0.15318
1	male	Under 12	28.3128	3.18019	Severe Obesity	28.9828	3.00211	Severe Obesity	-0.178081	-0.178081	-0.178081	-0.178081	-0.178081
1	male	Under 12	26.4024	2.55437	Obesity	22.5286	1.7652	Not obesity	-0.789167	-0.789167	-0.789167	-0.789167	-0.789167
1	male	Under 12	30.3302	2.96706	Severe Obesity	31.8411	2.99115	Severe Obesity	0.0240936	0.0240936	0.0240936	0.0240936	0.0240936
1	male	12+	41.5128	3.53249	Severe Obesity					5e-08	-0.0635002	0.291292	-0.0677916
1	male	Under 12	23.1354	2.64807	Obesity	25.4262	2.78465	Obesity	0.136584	0.136584	0.136584	0.136584	0.136584
1	male	Under 12	20.0694	2.53489	Obesity					5.04e-08	-0.531118	-0.090341	-0.346606
1	male	12+	33.7387	2.9729	Severe Obesity	32.1924	2.75869	Obesity	-0.214203	-0.214203	-0.214203	-0.214203	-0.214203
1	male	12+	27.4286	2.31236	Obesity	24.2926	1.62011	Not obesity	-0.692254	-0.692254	-0.692254	-0.692254	-0.692254
1	female	Under 12	26.8738	2.5311	Obesity					1.06e-07	-0.48089	-0.0556766	-0.127297
1	female	12+	35.8531	2.96712	Severe Obesity	36.9034	3.04283	Obesity	0.0757069	0.0757069	0.0757069	0.0757069	0.0757069
1	male	Under 12	30.588	3.07079	Severe Obesity					-8.03e-08	-0.316143	-0.0966194	-0.186086
1	male	12+	28.6407	2.59088	Obesity	28.3404	2.44743	Obesity	-0.143447	-0.143447	-0.143447	-0.143447	-0.143447
1	female	Under 12	21.3716	2.46212	Obesity					-6.17e-08	-0.354037	-0.0398982	-0.222532
1	female	Under 12	28.229	2.60787	Obesity	25.0475	1.96116	Not obesity	-0.646705	-0.646705	-0.646705	-0.646705	-0.646705
1	male	Under 12	27.6331	3.09685	Severe Obesity	25.4277	2.58635	Obesity	-0.510492	-0.510492	-0.510492	-0.510492	-0.510492
1	female	12+	32	2.6412	Obesity					2.29e-08	-0.345115	-0.0312035	-0.0217209
1	male	Under 12	19.6092	2.48238	Obesity	18.7126	2.02051	Not obesity	-0.461869	-0.461869	-0.461869	-0.461869	-0.461869
1	female	12+	30.9711	2.57029	Obesity	28.5602	2.16482	Not obesity	-0.40547	-0.40547	-0.40547	-0.40547	-0.40547
1	female	12+	31.1309	2.39563	Obesity					3.49e-08	-0.127154	-0.107891	0.0692454
1	female	Under 12	23.232	3.0653	Severe Obesity	22.8043	2.64878	Obesity	-0.41652	-0.41652	-0.41652	-0.41652	-0.41652
1	female	Under 12	23.6686	2.25819	Obesity	24.6489	2.19688	Obesity	-0.0613108	-0.0613108	-0.0613108	-0.0613108	-0.0613108
1	female	12+	42.4611	3.4394	Severe Obesity	37.7965	3.11096	Obesity	-0.328438	-0.328438	-0.328438	-0.328438	-0.328438
1	male	Under 12	23.687	2.62051	Obesity	21.3586	1.84916	Not obesity	-0.771344	-0.771344	-0.771344	-0.771344	-0.771344
1	male	12+	34.1486	3.0701	Severe Obesity					-6.92e-08	-0.258035	0.0125889	-0.115423
1	female	Under 12	27.52	2.42843	Obesity					3.3e-08	-0.268778	-0.0593154	-0.0964811
1	female	Under 12	23.7349	2.6834	Obesity	23.5223	2.35989	Obesity	-0.323512	-0.323512	-0.323512	-0.323512	-0.323512
1	female	Under 12	24.6385	2.19555	Obesity	26.6581	2.307	Obesity	0.111456	0.111456	0.111456	0.111456	0.111456
1	male	12+	28.327	2.44019	Obesity	29.3688	2.48167	Obesity	0.0414774	0.0414774	0.0414774	0.0414774	0.0414774
1	female	Under 12	23.6971	2.39237	Obesity	24.1161	2.2173	Obesity	-0.175073	-0.175073	-0.175073	-0.175073	-0.175073
1	male	12+	31.6254	2.87481	Obesity	29.0604	2.48629	Obesity	-0.388524	-0.388524	-0.388524	-0.388524	-0.388524
1	female	12+	38.1117	3.13709	Severe Obesity					6.87e-08	0.0864066	0.162147	0.0189987
1	female	12+	28.7412	2.415	Obesity	28.7543	2.29452	Obesity	-0.120487	-0.120487	-0.120487	-0.120487	-0.120487
1	male	Under 12	25.6574	2.56347	Obesity	23.9534	2.09086	Not obesity	-0.472613	-0.472613	-0.472613	-0.472613	-0.472613
1	male	Under 12	25.7532	2.95391	Severe Obesity	27.2307	2.86525	Obesity	-0.0886597	-0.0886597	-0.0886597	-0.0886597	-0.0886597
1	male	Under 12	26.0375	2.62719	Obesity					8.4e-08	-0.364456	-0.0931803	-0.211981
1	male	12+	29.551	2.50603	Obesity					1.02e-07	-0.704712	-0.0922536	-0.0809339
1	male	12+	30.5523	2.49264	Obesity	33.7246	2.82271	Obesity	0.330072	0.330072	0.330072	0.330072	0.330072
1	male	Under 12	26.6389	2.6124	Obesity	27.0368	2.50626	Obesity	-0.10614	-0.10614	-0.10614	-0.10614	-0.10614
1	male	12+	28.6689	2.57156	Obesity	26.2626	2.1294	Not obesity	-0.442156	-0.442156	-0.442156	-0.442156	-0.442156
1	male	Under 12	27.3034	3.05444	Severe Obesity					2.8e-08	-0.207122	-0.151489	-0.223408
1	male	Under 12	21.7084	2.32445	Obesity	23.0982	2.36586	Obesity	0.0414155	0.0414155	0.0414155	0.0414155	0.0414155
1	male	12+	32.4246	2.8764	Obesity	32.3984	2.81023	Obesity	-0.0661677	-0.0661677	-0.0661677	-0.0661677	-0.0661677
1	male	12+	45.7128	3.74618	Severe Obesity					-2.32e-08	-0.252055	0.40943	-0.0695358
1	female	12+	33.9394	2.87316	Severe Obesity					-2.71e-08	-0.71679	0.00333354	-0.041873
1	female	Under 12	25.1151	2.77463	Obesity	18.6283	1.00403	Not obesity	-1.77059	-1.77059	-1.77059	-1.77059	-1.77059
1	female	12+	31.4853	2.51471	Obesity					-4e-08	-0.302954	-0.0585678	0.00244494
1	female	12+	29.8024	2.62717	Obesity					5.64e-08	-0.4238	-0.0494787	-0.0855834
1	male	12+	32.5605	2.92613	Obesity					-9.15e-08	-0.167046	-0.0217858	-0.120992
1	female	Under 12	24.352	2.37856	Obesity	26.3567	2.45926	Obesity	0.0806975	0.0806975	0.0806975	0.0806975	0.0806975
1	male	12+	30.2113	2.51589	Obesity	23.2377	1.06521	Not obesity	-1.45068	-1.45068	-1.45068	-1.45068	-1.45068
1	male	12+	29.8647	2.59065	Obesity	30.1425	2.54242	Obesity	-0.0482292	-0.0482292	-0.0482292	-0.0482292	-0.0482292
1	male	12+	37.6543	3.26283	Severe Obesity					7.65e-08	-0.136114	0.148079	-0.0742568
1	female	12+	37.4562	3.07902	Severe Obesity	37.3512	3.07844	Obesity	-0.000578804	-0.000578804	-0.000578804	-0.000578804	-0.000578804
1	male	Under 12	31.2049	3.12897	Severe Obesity	25.8049	2.37406	Obesity	-0.754919	-0.754919	-0.754919	-0.754919	-0.754919
1	male	12+	33.5243	2.9525	Severe Obesity	32.7191	2.81862	Obesity	-0.133885	-0.133885	-0.133885	-0.133885	-0.133885
1	female	12+	40.6639	3.254	Severe Obesity	41.7939	3.40451	Obesity	0.150508	0.150508	0.150508	0.150508	0.150508
1	male	Under 12	22.9568	2.75054	Obesity	22.1361	2.29246	Obesity	-0.458086	-0.458086	-0.458086	-0.458086	-0.458086
1	male	12+	40.7346	3.50635	Severe Obesity					-1.29e-08	-0.135081	0.124252	-0.111995
1	male	Under 12	28.8425	2.87844	Obesity	28.8993	2.74313	Obesity	-0.135317	-0.135317	-0.135317	-0.135317	-0.135317
1	male	Under 12	25.0865	2.73025	Obesity	27.4122	2.81534	Obesity	0.0850833	0.0850833	0.0850833	0.0850833	0.0850833
